# Supplementary material for: Self-Healable and Reprocessable Silicon Elastomers Based on Imine–Boroxine Bonds for Flexible Strain Sensor
Source: Molecules. 2023 Aug 14;28(16):6049. doi: 10.3390/molecules28166049 (PMC10458376; doi:10.3390/molecules28166049)
Supplement: Supplementary file 1 [file molecules-28-06049-s001.zip]

Archive with 1 entries (1 files):
- molecules-2534627-supplementary.pdf
